# Supplementary material for: A Silicon-Based Field-Effect Biosensor for Drug-Induced Cardiac Extracellular Calcium Ion Change Detection
Source: Biosensors (Basel). 2023 Dec 28;14(1):16. doi: 10.3390/bios14010016 (PMC10813757; doi:10.3390/bios14010016)
Supplement: Supplementary file 1 [file biosensors-14-00016-s001.zip]

Archive with 1 entries (1 files):
- biosensors-2516679-supplementary.pdf
